# Supplementary material for: Social Outbreak in Chile, and Its Association with the Effects Biological, Psychological, Social, and Quality of Life
Source: Int J Environ Res Public Health. 2023 Nov 22;20(23):7096. doi: 10.3390/ijerph20237096 (PMC10706229; doi:10.3390/ijerph20237096)
Supplement: Supplementary file 1 [file ijerph-20-07096-s001.zip]

Archive with 1 entries (1 files):
- ijerph-2581485-supplementary.pdf
